# Supplementary material for: ﻿A new species and new records of Solanum (Solanaceae) from Colombia
Source: PhytoKeys. 2022 May 9;195:63–73. doi: 10.3897/phytokeys.195.78832 (PMC9849031; doi:10.3897/phytokeys.195.78832)
Supplement: XML Treatment for Solanum bohsii [file phytokeys.195.78832-treatment1.xml]

<!DOCTYPE tp:taxon-treatment
  PUBLIC "-//TaxonX//DTD Taxonomic Treatment Publishing DTD v0 20100105//EN" "tax-treatment-NSO.dtd">
<tp:taxon-treatment xmlns:tp="http://www.plazi.org/taxpub"><tp:treatment-meta><kwd-group><label>Taxon classification</label><kwd>
              <named-content content-type="kingdom">Plantae</named-content>
            </kwd><kwd>
              <named-content content-type="order">Solanales</named-content>
            </kwd><kwd>
              <named-content content-type="family">Solanaceae</named-content>
            </kwd></kwd-group><mixed-citation publication-type="journal"><person-group><name><surname>Tovar</surname><given-names>Juan David</given-names></name><name><surname>Giacomin</surname><given-names>Leandro Lacerda</given-names></name></person-group><article-title>﻿A new species and new records of <italic><tp:taxon-name><tp:taxon-name-part taxon-name-part-type="genus" reg="Solanum">Solanum</tp:taxon-name-part></tp:taxon-name></italic> (<tp:taxon-name><tp:taxon-name-part taxon-name-part-type="family">Solanaceae</tp:taxon-name-part></tp:taxon-name>) from Colombia</article-title><source>PhytoKeys</source><day>09</day><month>05</month><year>2022</year><volume>195</volume><fpage>63</fpage><lpage>73</lpage><pub-id pub-id-type="doi">10.3897/phytokeys.195.78832</pub-id></mixed-citation></tp:treatment-meta><tp:nomenclature><label>﻿</label><tp:taxon-name>
            <object-id xmlns:xlink="http://www.w3.org/1999/xlink" content-type="arpha" xlink:type="simple">DC9D91D9-C9CD-594E-B38C-5E515BECD3BE</object-id>
            <tp:taxon-name-part taxon-name-part-type="genus" reg="Solanum">Solanum</tp:taxon-name-part>
            <tp:taxon-name-part taxon-name-part-type="species" reg="bohsii">bohsii</tp:taxon-name-part>
            <object-id xmlns:xlink="http://www.w3.org/1999/xlink" content-type="ipni" xlink:type="simple">urn:lsid:ipni.org:names:77297478-1</object-id>
          </tp:taxon-name><tp:taxon-authority>J.D. Tovar</tp:taxon-authority><tp:taxon-status xmlns:xlink="http://www.w3.org/1999/xlink" xlink:type="simple">sp. nov.</tp:taxon-status><xref ref-type="fig" rid="F1">Figs 1</xref><xref ref-type="fig" rid="F2">and 2</xref></tp:nomenclature><tp:treatment-sec sec-type="diagnosis" id="SECID0EIOAC"><title>Diagnosis.</title><p>Like <italic><tp:taxon-name><tp:taxon-name-part taxon-name-part-type="genus" reg="Solanum">Solanum</tp:taxon-name-part><tp:taxon-name-part taxon-name-part-type="species" reg="chlamydogynum">chlamydogynum</tp:taxon-name-part></tp:taxon-name></italic> Bitter, but with a translucent indumentum of unbranched or, at most, furcate trichomes restricted to the veins of the leaves (vs. dendritic, more abundant and ochraceous in <italic><tp:taxon-name><tp:taxon-name-part taxon-name-part-type="genus" reg="Solanum">S.</tp:taxon-name-part><tp:taxon-name-part taxon-name-part-type="species" reg="chlamydogynum">chlamydogynum</tp:taxon-name-part></tp:taxon-name></italic>), cucullate calyx lobes (vs. non-cucullate in <italic><tp:taxon-name><tp:taxon-name-part taxon-name-part-type="genus" reg="Solanum">S.</tp:taxon-name-part><tp:taxon-name-part taxon-name-part-type="species" reg="chlamydogynum">chlamydogynum</tp:taxon-name-part></tp:taxon-name></italic>) and glabrous ovaries (vs. densely pubescent in <italic><tp:taxon-name><tp:taxon-name-part taxon-name-part-type="genus" reg="Solanum">S.</tp:taxon-name-part><tp:taxon-name-part taxon-name-part-type="species" reg="chlamydogynum">chlamydogynum</tp:taxon-name-part></tp:taxon-name></italic>).</p></tp:treatment-sec><tp:treatment-sec sec-type="material" id="SECID0E1PAC"><title>Type.</title><p>Colombia. Risaralda: Municipio de Pereira, Parque Regional Natural Ucumari, sector el cedral, <named-content xmlns:xlink="http://www.w3.org/1999/xlink" content-type="dwc:verbatimCoordinates" xlink:type="simple"><named-content content-type="geo-json" specific-use="{&#34;type&#34;:&#34;Point&#34;,&#34;coordinates&#34;:[-75.538889,4.704444]}" id="NCID0EEAAE" xlink:type="simple">4°42'16"N, 75°32'20"W</named-content></named-content>, 2100 m elev., 15 Nov 2020 (fl, fr), <italic>J.D. Tovar &amp; A.F. Bohorquez 484</italic> (holotype: FAUC [FAUC36396]; isotypes: COL, FMB, HUA).</p></tp:treatment-sec><tp:treatment-sec sec-type="description" id="SECID0ELAAE"><title>Description.</title><p>Shrubs or small trees, 2–7 m tall; stems winged, greenish-brown when young, turning brown with age, young stems pubescent with translucent simple or furcate 4–8-cellular trichomes. Sympodial units difoliate and geminate, leaves ovate to obovate, glabrous adaxially or with translucent trichomes along the mid-rib and secondary veins like those on stem, abaxially pubescent with trichomes in the mid-rib and along the secondary and tertiary veins; major leaves 18–35 (45) × 12–16 cm, with 12–15 pairs of main lateral veins, these often strongly parallel, the apex acute, base oblique and decurrent on to petiole; petioles 1–2 cm long, pubescent with translucent trichomes, like those on stem; minor leaves differing only in size, not in shape, 8–9.5 × 4–5 cm, with 6–9 pairs of main lateral veins, adaxially and abaxially pubescent along the mid-rib and main lateral veins like those on stem, the apex acute or rounded, base oblique and decurrent on to petiole; petiole 0.5.-0.7 cm long, pubescent with translucent trichomes, like those on stem. Inflorescences leaf-opposed, forked and erect, 20–50 flowered, peduncles 1.5–2.5 cm, with unbranched and uniseriate trichomes, like those on stem, pedicel scars densely spaced, not overlapping, pedicels 0.5–1 cm long, deflexed, thickened at the apex and purple in live plants. Buds globose, with the corolla strongly exserted from the calyx tube prior to anthesis. Flowers 5–6-merous, all perfect; calyx tube cyathiform, 2–3 mm long, the lobes deltoid abruptly reduced and hooded at the apex, 1.5–2 × 1.8–2.2 mm, abaxially glabrous or densely pubescent with trichomes like those of the young stem and with a tuft of hairs at apex; corolla 1.5–2 cm in diameter, white, fleshy, lobed ca. ¾ of the way to the base, the lobes 0.7–0.9 × 3–4 mm spreading or deflexed at anthesis, glabrous and cucullate at the tips; anthers 4–6 × 1.2–1.7 mm, poricidal at the tips, sagittate at the base; free portion of the filaments 0.2–1.2 mm long; ovary glabrous; style 0.5–0.7 mm long, terete, glabrous, stigma capitate, light green in live plants. Fruit a globose green berry, 1–1.2 cm in diameter, glabrescent or with a few scattered trichomes like those on stem and an apical scar, green at maturity; fruiting pedicels 1.5–2 cm long, erect, woody and somewhat rugose, distally enlarged, the calyx constricted and with lobes woody in fruit. Seeds ca. 80 per fruit, 2.5–3.5 × 2–2.5 mm, flattened-reniform, greyish when dry, the margins incrassate, the surfaces minutely pitted. Chromosome number not known.</p><fig id="F1" position="float" orientation="portrait"><object-id xmlns:xlink="http://www.w3.org/1999/xlink" content-type="doi" xlink:type="simple">10.3897/phytokeys.195.78832.figure1</object-id><object-id xmlns:xlink="http://www.w3.org/1999/xlink" content-type="arpha" xlink:type="simple">AD3A5C96-7970-5C5E-975B-680E4EC2052A</object-id><label>Figure 1.</label><caption><p><italic><tp:taxon-name><tp:taxon-name-part taxon-name-part-type="genus" reg="Solanum">Solanum</tp:taxon-name-part><tp:taxon-name-part taxon-name-part-type="species" reg="bohsii">bohsii</tp:taxon-name-part></tp:taxon-name></italic> J.D. Tovar <bold>A</bold> plant habit <bold>B</bold> flowers and buds <bold>C</bold> infructescence <bold>D</bold> sympodial units.</p></caption><graphic xmlns:xlink="http://www.w3.org/1999/xlink" xlink:href="phytokeys-195-063_article-78832__-g001.jpg" position="float" orientation="portrait" xlink:type="simple" id="oo_681515.jpg"><uri content-type="original_file" xlink:type="simple">https://binary.pensoft.net/fig/681515</uri></graphic></fig><fig id="F2" position="float" orientation="portrait"><object-id xmlns:xlink="http://www.w3.org/1999/xlink" content-type="doi" xlink:type="simple">10.3897/phytokeys.195.78832.figure2</object-id><object-id xmlns:xlink="http://www.w3.org/1999/xlink" content-type="arpha" xlink:type="simple">C5D19ECA-3667-5F00-BB76-673E8F156F06</object-id><label>Figure 2.</label><caption><p>Holotype of <italic><tp:taxon-name><tp:taxon-name-part taxon-name-part-type="genus" reg="Solanum">Solanum</tp:taxon-name-part><tp:taxon-name-part taxon-name-part-type="species" reg="bohsii">bohsii</tp:taxon-name-part></tp:taxon-name></italic> J.D. Tovar [<italic>J.D. Tovar &amp; A.F. Bohorquez 484</italic> (FAUC 36396)].</p></caption><graphic xmlns:xlink="http://www.w3.org/1999/xlink" xlink:href="phytokeys-195-063_article-78832__-g002.jpg" position="float" orientation="portrait" xlink:type="simple" id="oo_681516.jpg"><uri content-type="original_file" xlink:type="simple">https://binary.pensoft.net/fig/681516</uri></graphic></fig></tp:treatment-sec><tp:treatment-sec sec-type="distribution" id="SECID0EKCAE"><title>Distribution and ecology.</title><p><italic><tp:taxon-name><tp:taxon-name-part taxon-name-part-type="genus" reg="Solanum">Solanum</tp:taxon-name-part><tp:taxon-name-part taxon-name-part-type="species" reg="bohsii">bohsii</tp:taxon-name-part></tp:taxon-name></italic> is known only from three localities in the western slopes of the central Andean cordillera in Colombia in the Departments of Caldas, Quindio and Risaralda (Fig. <xref ref-type="fig" rid="F3">3</xref>) where it inhabits secondary forest edges between 1,900–2,300 m elevation, forming groups of up to 10 individuals.</p><fig id="F3" position="float" orientation="portrait"><object-id xmlns:xlink="http://www.w3.org/1999/xlink" content-type="doi" xlink:type="simple">10.3897/phytokeys.195.78832.figure3</object-id><object-id xmlns:xlink="http://www.w3.org/1999/xlink" content-type="arpha" xlink:type="simple">EF9CB15E-C5EE-583A-B1A8-537C2C211499</object-id><label>Figure 3.</label><caption><p>Distribution of <italic><tp:taxon-name><tp:taxon-name-part taxon-name-part-type="genus" reg="Solanum">Solanum</tp:taxon-name-part><tp:taxon-name-part taxon-name-part-type="species" reg="bohsii">bohsii</tp:taxon-name-part></tp:taxon-name></italic> J.D. Tovar (yellow stars).</p></caption><graphic xmlns:xlink="http://www.w3.org/1999/xlink" xlink:href="phytokeys-195-063_article-78832__-g003.jpg" position="float" orientation="portrait" xlink:type="simple" id="oo_681517.jpg"><uri content-type="original_file" xlink:type="simple">https://binary.pensoft.net/fig/681517</uri></graphic></fig></tp:treatment-sec><tp:treatment-sec sec-type="phenology" id="SECID0EXDAE"><title>Phenology.</title><p>According to the collections studied, <italic><tp:taxon-name><tp:taxon-name-part taxon-name-part-type="genus" reg="Solanum">S.</tp:taxon-name-part><tp:taxon-name-part taxon-name-part-type="species" reg="bohsii">bohsii</tp:taxon-name-part></tp:taxon-name></italic> produces flowers and fruits throughout the year.</p></tp:treatment-sec><tp:treatment-sec sec-type="etymology" id="SECID0EIEAE"><title>Etymology.</title><p>The specific epithet honours Lynn Bohs, an American botanist and expert in the <tp:taxon-name><tp:taxon-name-part taxon-name-part-type="family">Solanaceae</tp:taxon-name-part></tp:taxon-name> family, who has made great contributions to the understanding of systematics and evolution of the genus <italic><tp:taxon-name><tp:taxon-name-part taxon-name-part-type="genus" reg="Solanum">Solanum</tp:taxon-name-part></tp:taxon-name></italic> over the last 30 years.</p></tp:treatment-sec><tp:treatment-sec sec-type="Preliminary conservation status" id="SECID0E1EAE"><title>Preliminary conservation status.</title><p>Endangered [<abbrev xmlns:xlink="http://www.w3.org/1999/xlink" xlink:title="extent of occurrence" id="ABBRID0EAFAE" xlink:type="simple">EOO</abbrev> (100 km<sup>2</sup>) and <abbrev xmlns:xlink="http://www.w3.org/1999/xlink" xlink:title="area of occupancy" id="ABBRID0EGFAE" xlink:type="simple">AOO</abbrev> (12 km<sup>2</sup>)]. We assign <italic><tp:taxon-name><tp:taxon-name-part taxon-name-part-type="genus" reg="Solanum">S.</tp:taxon-name-part><tp:taxon-name-part taxon-name-part-type="species" reg="bohsii">bohsii</tp:taxon-name-part></tp:taxon-name></italic> a preliminary IUCN Red List status of endangered (<abbrev xmlns:xlink="http://www.w3.org/1999/xlink" xlink:title="endangered" id="ABBRID0EXFAE" xlink:type="simple">EN</abbrev>), based on assessment criteria B2 a, b (i,ii,iv) (<xref ref-type="bibr" rid="B6">IUCN 2017</xref>).</p></tp:treatment-sec><tp:treatment-sec sec-type="notes" id="SECID0E6FAE"><title>Notes.</title><p>According to its morphology, <italic><tp:taxon-name><tp:taxon-name-part taxon-name-part-type="genus" reg="Solanum">S.</tp:taxon-name-part><tp:taxon-name-part taxon-name-part-type="species" reg="bohsii">bohsii</tp:taxon-name-part></tp:taxon-name></italic> is a member of the <italic><tp:taxon-name><tp:taxon-name-part taxon-name-part-type="genus" reg="Solanum">Solanum</tp:taxon-name-part><tp:taxon-name-part taxon-name-part-type="species" reg="sessile">sessile</tp:taxon-name-part></tp:taxon-name></italic> species group (sensu <xref ref-type="bibr" rid="B7">Knapp 1991</xref>; <xref ref-type="bibr" rid="B9">2002b</xref>) with difoliate and geminate sympodial units, large leaves and large branched inflorescences and ovoid-reniform seeds. It is easily distinguished from the other species in the group by its large leaves up to 45 cm long and the secondary veins strongly parallel in mature leaves. <italic><tp:taxon-name><tp:taxon-name-part taxon-name-part-type="genus" reg="Solanum">Solanum</tp:taxon-name-part><tp:taxon-name-part taxon-name-part-type="species" reg="bohsii">bohsii</tp:taxon-name-part></tp:taxon-name></italic> is morphologically similar to <italic><tp:taxon-name><tp:taxon-name-part taxon-name-part-type="genus" reg="Solanum">S.</tp:taxon-name-part><tp:taxon-name-part taxon-name-part-type="species" reg="chlamydogynum">chlamydogynum</tp:taxon-name-part></tp:taxon-name></italic> from Venezuela with which it shares the winged stems, the fleshy large flowers with cucullate lobes and the presence of trichomes in both leaf surfaces. However, trichomes of <italic><tp:taxon-name><tp:taxon-name-part taxon-name-part-type="genus" reg="Solanum">S.</tp:taxon-name-part><tp:taxon-name-part taxon-name-part-type="species" reg="bohsii">bohsii</tp:taxon-name-part></tp:taxon-name></italic> are simple or, at most, furcate, translucent and less abundant compared to <italic><tp:taxon-name><tp:taxon-name-part taxon-name-part-type="genus" reg="Solanum">S.</tp:taxon-name-part><tp:taxon-name-part taxon-name-part-type="species" reg="chlamydogynum">chlamydogynum</tp:taxon-name-part></tp:taxon-name></italic> which has dendritic ochraceous trichomes. Furthermore, inflorescence peduncles are less pubescent in <italic><tp:taxon-name><tp:taxon-name-part taxon-name-part-type="genus" reg="Solanum">S.</tp:taxon-name-part><tp:taxon-name-part taxon-name-part-type="species" reg="bohsii">bohsii</tp:taxon-name-part></tp:taxon-name></italic>, while densely pubescent with ochraceous trichomes in <italic><tp:taxon-name><tp:taxon-name-part taxon-name-part-type="genus" reg="Solanum">S.</tp:taxon-name-part><tp:taxon-name-part taxon-name-part-type="species" reg="chlamydogynum">chlamydogynum</tp:taxon-name-part></tp:taxon-name></italic>.</p><p><italic><tp:taxon-name><tp:taxon-name-part taxon-name-part-type="genus" reg="Solanum">Solanum</tp:taxon-name-part><tp:taxon-name-part taxon-name-part-type="species" reg="bohsii">bohsii</tp:taxon-name-part></tp:taxon-name></italic> has distinctive mature fruits in dry material with a network-like pericarp, resembling the venation of leaves. From the other species in the <italic><tp:taxon-name><tp:taxon-name-part taxon-name-part-type="genus" reg="Solanum">Solanum</tp:taxon-name-part><tp:taxon-name-part taxon-name-part-type="species" reg="sessile">sessile</tp:taxon-name-part></tp:taxon-name></italic> species group, it is easily recognised either by the pubescence, the winged stems, the large leaves or the large flowers with cucullate lobes (see <xref ref-type="bibr" rid="B7">Knapp 1991</xref>; <xref ref-type="bibr" rid="B9">2002b</xref>).</p></tp:treatment-sec><tp:treatment-sec sec-type="Paratypes" id="SECID0EFKAE"><title>Paratypes.</title><p><bold>Colombia. Caldas</bold>: Municipio de Neira, antigua fábrica de cementos Caldas, 2,026 m elev., 7 Jul 2001 (fl, fr), Camilo Rivera, Andres Castellanos, <italic>C. Arbelaez &amp; W. Acosta 8</italic> (FAUC). <bold>Quindío</bold>: Municipio de Salento, bosque frente al molino, 1,900–2,000 m elev., 9 May 1997 (fl, fr), <italic>W. Vargas 3820</italic> (HUQ). <bold>Risaralda</bold>: Municipio de Pereira, cerca de la entrada del Parque Regional Ucumari, 1,800 m elev., 10 Aug 2014 (fl, fr), <italic>J.D. Tovar 114</italic> (JBB); Municipio de Pereira, Parque Regional Natural Ucumari, sector el cedral, <named-content xmlns:xlink="http://www.w3.org/1999/xlink" content-type="dwc:verbatimCoordinates" xlink:type="simple"><named-content content-type="geo-json" specific-use="{&#34;type&#34;:&#34;Point&#34;,&#34;coordinates&#34;:[-75.538889,4.704444]}" id="NCID0E1KAE" xlink:type="simple">4°42'16"N, 75°32'20"W</named-content></named-content>, 2,100 m elev., 15 Nov 2020 (fl), <italic>J.D. Tovar &amp; A.F. Bohorquez 481</italic> (FAUC); Municipio de Pereira, Parque Regional Natural Ucumari, sector el cedral, <named-content xmlns:xlink="http://www.w3.org/1999/xlink" content-type="dwc:verbatimCoordinates" xlink:type="simple"><named-content content-type="geo-json" specific-use="{&#34;type&#34;:&#34;Point&#34;,&#34;coordinates&#34;:[-75.538889,4.704444]}" id="NCID0EELAE" xlink:type="simple">4°42'16"N, 75°32'20"W</named-content></named-content>, 2,100 m elev., 15 November 2020 (fl), <italic>J.D. Tovar &amp; A.F. Bohorquez 482</italic> (FAUC); Municipio de Pereira, Parque Regional Natural Ucumari, sector el cedral,<named-content xmlns:xlink="http://www.w3.org/1999/xlink" content-type="dwc:verbatimCoordinates" xlink:type="simple"><named-content content-type="geo-json" specific-use="{&#34;type&#34;:&#34;Point&#34;,&#34;coordinates&#34;:[-75.538889,4.704444]}" id="NCID0EOLAE" xlink:type="simple">4°42'16"N, 75°32'20"W</named-content></named-content>, 2,100 m elev., 15 Nov 2020 (fl, fr), <italic>J.D. Tovar &amp; A.F. Bohorquez 483</italic> (FAUC); Municipio de Pereira, Parque Regional Natural Ucumari, sector el cedral,<named-content xmlns:xlink="http://www.w3.org/1999/xlink" content-type="dwc:verbatimCoordinates" xlink:type="simple"><named-content content-type="geo-json" specific-use="{&#34;type&#34;:&#34;Point&#34;,&#34;coordinates&#34;:[-75.538889,4.704444]}" id="NCID0EYLAE" xlink:type="simple">4°42'16"N, 75°32'20"W</named-content></named-content>, 2,100 m elev., 15 Nov 2020 (fl), <italic>J.D. Tovar &amp; A.F. Bohorquez 485</italic> (FAUC); Municipio de Pereira, Parque Regional Natural Ucumari, sector el cedral,<named-content xmlns:xlink="http://www.w3.org/1999/xlink" content-type="dwc:verbatimCoordinates" xlink:type="simple"><named-content content-type="geo-json" specific-use="{&#34;type&#34;:&#34;Point&#34;,&#34;coordinates&#34;:[-75.538889,4.704444]}" id="NCID0ECMAE" xlink:type="simple">4°42'16"N, 75°32'20"W</named-content></named-content>, 2,100 m elev., 15 Nov 2020 (fr), <italic>J.D. Tovar &amp; A.F. Bohorquez 486</italic> (FAUC). Municipio de Pereira, Santuario de flora y fauna Otún Quimbaya, 12 Feb 2016 (fl, fr). <italic>A. Orejuela</italic> et al. <italic>2630</italic> (JBB); Municipio de Pereira, Reserva Natural Ucumari, La Pastora, camino a Ceylan, <named-content xmlns:xlink="http://www.w3.org/1999/xlink" content-type="dwc:verbatimCoordinates" xlink:type="simple"><named-content content-type="geo-json" specific-use="{&#34;type&#34;:&#34;Point&#34;,&#34;coordinates&#34;:[-75.887778,5.113056]}" id="NCID0EQMAE" xlink:type="simple">5°06'47"N, 75°53'16"W</named-content></named-content>, 2,300 m elev., 30 Jul 2006 (fl, fr), <italic>F.J. Roldan</italic> et al. <italic>4010</italic> (HUA); Municipio de Pereira, Valle del río Otún, Parque Regional Ucumari, El Cedral, <named-content xmlns:xlink="http://www.w3.org/1999/xlink" content-type="dwc:verbatimCoordinates" xlink:type="simple"><named-content content-type="geo-json" specific-use="{&#34;type&#34;:&#34;Point&#34;,&#34;coordinates&#34;:[-79.516667,4.033333]}" id="NCID0E3MAE" xlink:type="simple">4°02"N, 79°31'W</named-content></named-content>, 1,980–2,000 m elev., 20 Feb 1990 (fl, fr), <italic>T.B. Croat &amp; M.P. Galeano 70797</italic> (HUA, MO).</p></tp:treatment-sec><ref-list><ref id="B6"><mixed-citation xmlns:xlink="http://www.w3.org/1999/xlink" xlink:type="simple"><institution xlink:type="simple">IUCN</institution> (<year>2017</year>) Guidelines for Using the IUCN Red List Categories and Criteria. Version 13. Prepared by the Standards and Petitions Subcommittee. <ext-link xlink:href="http://www.iucnredlist.org/documents/RedListGuidelines.pdf" ext-link-type="uri" xlink:type="simple">http://www.iucnredlist.org/documents/RedListGuidelines.pdf</ext-link> [accessed 01.12.2021]</mixed-citation></ref><ref id="B7"><mixed-citation xmlns:xlink="http://www.w3.org/1999/xlink" xlink:type="simple"><person-group><name name-style="western"><surname>Knapp</surname><given-names>S</given-names></name></person-group> (<year>1991</year>) <article-title>A revision of the <italic><tp:taxon-name><tp:taxon-name-part taxon-name-part-type="genus">Solanum</tp:taxon-name-part><tp:taxon-name-part taxon-name-part-type="species">sessile</tp:taxon-name-part></tp:taxon-name></italic> species group (section <tp:taxon-name><tp:taxon-name-part taxon-name-part-type="genus"/><tp:taxon-name-part taxon-name-part-type="section">Geminata</tp:taxon-name-part></tp:taxon-name><italic>pro parte</italic>: <tp:taxon-name><tp:taxon-name-part taxon-name-part-type="family">Solanaceae</tp:taxon-name-part></tp:taxon-name>). Journal of the Proceedings of the Linnean Society.</article-title><source>Botany</source><volume>105</volume>: <fpage>179</fpage>–<lpage>210</lpage>. <ext-link xlink:href="10.1111/j.1095-8339.1991.tb00203.x" ext-link-type="doi" xlink:type="simple">https://doi.org/10.1111/j.1095-8339.1991.tb00203.x</ext-link></mixed-citation></ref><ref id="B9"><mixed-citation xmlns:xlink="http://www.w3.org/1999/xlink" xlink:type="simple"><person-group><name name-style="western"><surname>Knapp</surname><given-names>S</given-names></name></person-group> (<year>2002b</year>) <article-title><tp:taxon-name><tp:taxon-name-part taxon-name-part-type="genus">Solanum</tp:taxon-name-part><tp:taxon-name-part taxon-name-part-type="infraspecific-rank">section</tp:taxon-name-part><tp:taxon-name-part taxon-name-part-type="section">Geminata</tp:taxon-name-part></tp:taxon-name> (G. Don) Walpers (<tp:taxon-name><tp:taxon-name-part taxon-name-part-type="family">Solanaceae</tp:taxon-name-part></tp:taxon-name>).</article-title><source>Flora Neotropica</source><volume>84</volume>: <fpage>1</fpage>–<lpage>405</lpage>.</mixed-citation></ref></ref-list></tp:taxon-treatment>
