# Supplementary material for: ﻿A new species and new records of Solanum (Solanaceae) from Colombia
Source: PhytoKeys. 2022 May 9;195:63–73. doi: 10.3897/phytokeys.195.78832 (PMC9849031; doi:10.3897/phytokeys.195.78832)
Supplement: XML Treatment for Solanum tanysepalum [file phytokeys.195.78832-treatment2.xml]

<!DOCTYPE tp:taxon-treatment
  PUBLIC "-//TaxonX//DTD Taxonomic Treatment Publishing DTD v0 20100105//EN" "tax-treatment-NSO.dtd">
<tp:taxon-treatment xmlns:tp="http://www.plazi.org/taxpub"><tp:treatment-meta><kwd-group><label>Taxon classification</label><kwd>
                <named-content content-type="kingdom">Plantae</named-content>
              </kwd><kwd>
                <named-content content-type="order">Solanales</named-content>
              </kwd><kwd>
                <named-content content-type="family">Solanaceae</named-content>
              </kwd></kwd-group><mixed-citation publication-type="journal"><person-group><name><surname>Tovar</surname><given-names>Juan David</given-names></name><name><surname>Giacomin</surname><given-names>Leandro Lacerda</given-names></name></person-group><article-title>﻿A new species and new records of <italic><tp:taxon-name><tp:taxon-name-part taxon-name-part-type="genus" reg="Solanum">Solanum</tp:taxon-name-part></tp:taxon-name></italic> (<tp:taxon-name><tp:taxon-name-part taxon-name-part-type="family">Solanaceae</tp:taxon-name-part></tp:taxon-name>) from Colombia</article-title><source>PhytoKeys</source><day>09</day><month>05</month><year>2022</year><volume>195</volume><fpage>63</fpage><lpage>73</lpage><pub-id pub-id-type="doi">10.3897/phytokeys.195.78832</pub-id></mixed-citation></tp:treatment-meta><tp:nomenclature><label>﻿</label><tp:taxon-name>
              <object-id xmlns:xlink="http://www.w3.org/1999/xlink" content-type="arpha" xlink:type="simple">7C6878FA-B009-5823-98B4-4D937C11D26D</object-id>
              <tp:taxon-name-part taxon-name-part-type="genus" reg="Solanum">Solanum</tp:taxon-name-part>
              <tp:taxon-name-part taxon-name-part-type="species" reg="tanysepalum">tanysepalum</tp:taxon-name-part>
            </tp:taxon-name><tp:taxon-authority>S. Knapp, Brittonia 38: 284. 1986</tp:taxon-authority></tp:nomenclature><tp:treatment-sec sec-type="material" id="SECID0ETOAE"><title>Type.</title><p>Venezuela. Aragua: Parque Nacional Henri Pittier, Portachuelo to Pico Periquito trail, W of Estación Biológica Rancho Grande, premontane to montane rainforest, 1,100–1,400 m elev., <named-content xmlns:xlink="http://www.w3.org/1999/xlink" content-type="dwc:verbatimCoordinates" xlink:type="simple"><named-content content-type="geo-json" specific-use="{&#34;type&#34;:&#34;Point&#34;,&#34;coordinates&#34;:[-67.700000,10.350000]}" id="NCID0E3OAE" xlink:type="simple">10°21'N, 67°42'W</named-content></named-content>, 22 Oct 1984, <italic>S. Knapp &amp; J. Mallet 6856</italic> (holotype: MY; isotypes: BH, F! photo, K!, MO! photo, NY! photo, US! photo, VEN).</p></tp:treatment-sec><tp:treatment-sec sec-type="notes" id="SECID0EDPAE"><title>Notes.</title><p><italic><tp:taxon-name><tp:taxon-name-part taxon-name-part-type="genus" reg="Solanum">Solanum</tp:taxon-name-part><tp:taxon-name-part taxon-name-part-type="species" reg="tanysepalum">tanysepalum</tp:taxon-name-part></tp:taxon-name></italic> (Fig. <xref ref-type="fig" rid="F4">4a</xref>) is a species previously known only from the Cordillera de la Costa in Venezuela in cloud forest from 1,000 to 1,700 m elevation. Our new records presented here extend the distribution to the departments of Huila and Magdalena in Colombia (Fig. <xref ref-type="fig" rid="F5">5</xref>). The species belongs to the <italic><tp:taxon-name><tp:taxon-name-part taxon-name-part-type="genus" reg="Solanum">Solanum</tp:taxon-name-part><tp:taxon-name-part taxon-name-part-type="species" reg="arboreum">arboreum</tp:taxon-name-part></tp:taxon-name></italic> species group in the <tp:taxon-name><tp:taxon-name-part taxon-name-part-type="genus" reg="Geminata">Geminata</tp:taxon-name-part></tp:taxon-name> clade and can be easily recognised by the long-acuminate calyx lobes that are persistent and somewhat woody in fruit (<xref ref-type="bibr" rid="B8">Knapp 2002a</xref>, <xref ref-type="bibr" rid="B9">b</xref>). More information and a complete description are available at: <ext-link xmlns:xlink="http://www.w3.org/1999/xlink" xlink:href="https://solanaceaesource.myspecies.info/solanaceae/solanum-tanysepalum" ext-link-type="uri" xlink:type="simple">https://solanaceaesource.myspecies.info/solanaceae/solanum-tanysepalum</ext-link>.</p><fig id="F4" position="float" orientation="portrait"><object-id xmlns:xlink="http://www.w3.org/1999/xlink" content-type="doi" xlink:type="simple">10.3897/phytokeys.195.78832.figure4</object-id><object-id xmlns:xlink="http://www.w3.org/1999/xlink" content-type="arpha" xlink:type="simple">DD598320-5D33-5545-A5D0-8536B309FF81</object-id><label>Figure 4.</label><caption><p>New records of <italic><tp:taxon-name><tp:taxon-name-part taxon-name-part-type="genus" reg="Solanum">Solanum</tp:taxon-name-part></tp:taxon-name></italic> from Colombia <bold>A</bold><italic><tp:taxon-name><tp:taxon-name-part taxon-name-part-type="genus" reg="Solanum">Solanum</tp:taxon-name-part><tp:taxon-name-part taxon-name-part-type="species" reg="tanysepalum">tanysepalum</tp:taxon-name-part></tp:taxon-name></italic> S.Knapp (upper left corner: detail of calyx lobes; <tp:taxon-name><tp:taxon-name-part taxon-name-part-type="genus" reg="Geminata">Geminata</tp:taxon-name-part></tp:taxon-name> clade) <bold>B</bold><italic><tp:taxon-name><tp:taxon-name-part taxon-name-part-type="genus" reg="Solanum">Solanum</tp:taxon-name-part><tp:taxon-name-part taxon-name-part-type="species" reg="verecundum">verecundum</tp:taxon-name-part></tp:taxon-name></italic> M.Nee (<tp:taxon-name><tp:taxon-name-part taxon-name-part-type="genus" reg="Brevantherum">Brevantherum</tp:taxon-name-part></tp:taxon-name> clade).</p></caption><graphic xmlns:xlink="http://www.w3.org/1999/xlink" xlink:href="phytokeys-195-063_article-78832__-g004.jpg" position="float" orientation="portrait" xlink:type="simple" id="oo_681518.jpg"><uri content-type="original_file" xlink:type="simple">https://binary.pensoft.net/fig/681518</uri></graphic></fig><fig id="F5" position="float" orientation="portrait"><object-id xmlns:xlink="http://www.w3.org/1999/xlink" content-type="doi" xlink:type="simple">10.3897/phytokeys.195.78832.figure5</object-id><object-id xmlns:xlink="http://www.w3.org/1999/xlink" content-type="arpha" xlink:type="simple">557F9336-4250-532E-B623-2B24DFDDCEE8</object-id><label>Figure 5.</label><caption><p>Distribution of <italic><tp:taxon-name><tp:taxon-name-part taxon-name-part-type="genus" reg="Solanum">S.</tp:taxon-name-part><tp:taxon-name-part taxon-name-part-type="species" reg="tanysepalum">tanysepalum</tp:taxon-name-part></tp:taxon-name></italic> S.Knapp (green circles) and <italic><tp:taxon-name><tp:taxon-name-part taxon-name-part-type="genus" reg="Solanum">S.</tp:taxon-name-part><tp:taxon-name-part taxon-name-part-type="species" reg="verecundum">verecundum</tp:taxon-name-part></tp:taxon-name></italic> M.Nee (cyan triangles).</p></caption><graphic xmlns:xlink="http://www.w3.org/1999/xlink" xlink:href="phytokeys-195-063_article-78832__-g005.jpg" position="float" orientation="portrait" xlink:type="simple" id="oo_681519.jpg"><uri content-type="original_file" xlink:type="simple">https://binary.pensoft.net/fig/681519</uri></graphic></fig></tp:treatment-sec><tp:treatment-sec sec-type="material" id="SECID0EXTAE"><title>Specimens examined.</title><p><bold>Colombia. Huila</bold>: Municipio de La Plata, reserva natural Meremberg, bosques contiguos al cementerio Solanaceaer, <named-content xmlns:xlink="http://www.w3.org/1999/xlink" content-type="dwc:verbatimCoordinates" xlink:type="simple"><named-content content-type="geo-json" specific-use="{&#34;type&#34;:&#34;Point&#34;,&#34;coordinates&#34;:[-76.111083,2.219333]}" id="NCID0ECUAE" xlink:type="simple">2°13'09.6"N, 76°06'39.9"W</named-content></named-content>, 2,300 m elev., 15 May 2019 (fl,fr), <italic>J.D. Tovar 446</italic> (JBB); Municipio de La Plata, reserva natural Meremberg, bosques contiguos al cementerio Solanaceaer, <named-content xmlns:xlink="http://www.w3.org/1999/xlink" content-type="dwc:verbatimCoordinates" xlink:type="simple"><named-content content-type="geo-json" specific-use="{&#34;type&#34;:&#34;Point&#34;,&#34;coordinates&#34;:[-76.111083,2.219333]}" id="NCID0EMUAE" xlink:type="simple">2°13'09.6"N, 76°06'39.9"W</named-content></named-content>, 2300 m elev., 15 May 2019 (fl, fr), <italic>J.D. Tovar 447</italic> (JBB); Municipio de La Plata, reserva natural Meremberg, bosques contiguos al cementerio Solanaceaer, <named-content xmlns:xlink="http://www.w3.org/1999/xlink" content-type="dwc:verbatimCoordinates" xlink:type="simple"><named-content content-type="geo-json" specific-use="{&#34;type&#34;:&#34;Point&#34;,&#34;coordinates&#34;:[-76.111083,2.219333]}" id="NCID0EWUAE" xlink:type="simple">2°13'09.6"N, 76°06'39.9"W</named-content></named-content>, 2,300 m elev., 15 May 2019 (fl, fr), <italic>J.D. Tovar 448</italic> (JBB); Municipio de La Plata, reserva natural Meremberg, bosques contiguos al cementerio Solanaceaer, <named-content xmlns:xlink="http://www.w3.org/1999/xlink" content-type="dwc:verbatimCoordinates" xlink:type="simple"><named-content content-type="geo-json" specific-use="{&#34;type&#34;:&#34;Point&#34;,&#34;coordinates&#34;:[-76.111083,2.219333]}" id="NCID0EAVAE" xlink:type="simple">2°13'09.6"N, 76°06'39.9"W</named-content></named-content>, 2,300 m elev., 15 May 2019 (fl, fr), <italic>J.D. Tovar 449</italic> (JBB). <bold>Magdalena</bold>: Sierra nevada de Santa Marta, in forest N of finca Cecilia, quebrada Indiana, <named-content xmlns:xlink="http://www.w3.org/1999/xlink" content-type="dwc:verbatimCoordinates" xlink:type="simple"><named-content content-type="geo-json" specific-use="{&#34;type&#34;:&#34;Point&#34;,&#34;coordinates&#34;:[-73.966667,10.983333]}" id="NCID0EMVAE" xlink:type="simple">10°59'N, 73°58'W</named-content></named-content>, 1,820 m elev., 31 Aug 1972 (fr), <italic>J.H. Kirkbride</italic> Jr. 2021 (NY).</p></tp:treatment-sec><ref-list><ref id="B8"><mixed-citation xmlns:xlink="http://www.w3.org/1999/xlink" xlink:type="simple"><person-group><name name-style="western"><surname>Knapp</surname><given-names>S</given-names></name></person-group> (<year>2002a</year>) Assessing patterns of plant endemism in Neotropical uplands. Botanical Review 68(1): 22–37. <ext-link xlink:href="10.1663/0006-8101(2002)068%5B0022:APOPEI%5D2.0.CO;2" ext-link-type="doi" xlink:type="simple">https://doi.org/10.1663/0006-8101(2002)068[0022:APOPEI]2.0.CO;2</ext-link></mixed-citation></ref><ref id="B9"><mixed-citation xmlns:xlink="http://www.w3.org/1999/xlink" xlink:type="simple"><person-group><name name-style="western"><surname>Knapp</surname><given-names>S</given-names></name></person-group> (<year>2002b</year>) <article-title><tp:taxon-name><tp:taxon-name-part taxon-name-part-type="genus">Solanum</tp:taxon-name-part><tp:taxon-name-part taxon-name-part-type="infraspecific-rank">section</tp:taxon-name-part><tp:taxon-name-part taxon-name-part-type="section">Geminata</tp:taxon-name-part></tp:taxon-name> (G. Don) Walpers (<tp:taxon-name><tp:taxon-name-part taxon-name-part-type="family">Solanaceae</tp:taxon-name-part></tp:taxon-name>).</article-title><source>Flora Neotropica</source><volume>84</volume>: <fpage>1</fpage>–<lpage>405</lpage>.</mixed-citation></ref></ref-list></tp:taxon-treatment>
