# Supplementary material for: ﻿A new species and new records of Solanum (Solanaceae) from Colombia
Source: PhytoKeys. 2022 May 9;195:63–73. doi: 10.3897/phytokeys.195.78832 (PMC9849031; doi:10.3897/phytokeys.195.78832)
Supplement: XML Treatment for Solanum verecundum [file phytokeys.195.78832-treatment3.xml]

<!DOCTYPE tp:taxon-treatment
  PUBLIC "-//TaxonX//DTD Taxonomic Treatment Publishing DTD v0 20100105//EN" "tax-treatment-NSO.dtd">
<tp:taxon-treatment xmlns:tp="http://www.plazi.org/taxpub"><tp:treatment-meta><kwd-group><label>Taxon classification</label><kwd>
                <named-content content-type="kingdom">Plantae</named-content>
              </kwd><kwd>
                <named-content content-type="order">Solanales</named-content>
              </kwd><kwd>
                <named-content content-type="family">Solanaceae</named-content>
              </kwd></kwd-group><mixed-citation publication-type="journal"><person-group><name><surname>Tovar</surname><given-names>Juan David</given-names></name><name><surname>Giacomin</surname><given-names>Leandro Lacerda</given-names></name></person-group><article-title>﻿A new species and new records of <italic><tp:taxon-name><tp:taxon-name-part taxon-name-part-type="genus" reg="Solanum">Solanum</tp:taxon-name-part></tp:taxon-name></italic> (<tp:taxon-name><tp:taxon-name-part taxon-name-part-type="family">Solanaceae</tp:taxon-name-part></tp:taxon-name>) from Colombia</article-title><source>PhytoKeys</source><day>09</day><month>05</month><year>2022</year><volume>195</volume><fpage>63</fpage><lpage>73</lpage><pub-id pub-id-type="doi">10.3897/phytokeys.195.78832</pub-id></mixed-citation></tp:treatment-meta><tp:nomenclature><label>﻿</label><tp:taxon-name>
              <object-id xmlns:xlink="http://www.w3.org/1999/xlink" content-type="arpha" xlink:type="simple">E89D71CE-0909-5FDB-B77C-47AF1F2C02B6</object-id>
              <tp:taxon-name-part taxon-name-part-type="genus" reg="Solanum">Solanum</tp:taxon-name-part>
              <tp:taxon-name-part taxon-name-part-type="species" reg="verecundum">verecundum</tp:taxon-name-part>
            </tp:taxon-name><tp:taxon-authority>M.Nee, Kurtziana 28: 137, 2000.</tp:taxon-authority></tp:nomenclature><tp:treatment-sec sec-type="material" id="SECID0EXWAE"><title>Type.</title><p>Ecuador. Sucumbios: El Salado, colecciones en el sendero a la finca del Sr.</p><p>Segundo Pacheco, 1,400 m elev., 13 October 1990, J. Jaramillo, E. Grijalva &amp; M. Grijalva 13285 (holotype: QCA!; isotype: NY! [00381798]).</p></tp:treatment-sec><tp:treatment-sec sec-type="notes" id="SECID0E4WAE"><title>Notes.</title><p><italic><tp:taxon-name><tp:taxon-name-part taxon-name-part-type="genus" reg="Solanum">Solanum</tp:taxon-name-part><tp:taxon-name-part taxon-name-part-type="species" reg="verecundum">verecundum</tp:taxon-name-part></tp:taxon-name></italic> (Fig. <xref ref-type="fig" rid="F4">4b</xref>) was previously known from montane forests in Peru and Ecuador (<xref ref-type="bibr" rid="B5">Giacomin 2015</xref>). Our new records presented here extend the distribution to Colombia to the Departments of Caldas, Quindio and Valle del Cauca (Fig. <xref ref-type="fig" rid="F5">5</xref>). The species belongs to the <tp:taxon-name><tp:taxon-name-part taxon-name-part-type="genus" reg="Brevantherum">Brevantherum</tp:taxon-name-part></tp:taxon-name> clade and is related to the species traditionally included in section <tp:taxon-name><tp:taxon-name-part taxon-name-part-type="genus" reg="Brevantherum"/><tp:taxon-name-part taxon-name-part-type="section" reg="Brevantherum">Brevantherum</tp:taxon-name-part></tp:taxon-name> Seithe (<xref ref-type="bibr" rid="B15">Tovar et al. 2021</xref>). <italic><tp:taxon-name><tp:taxon-name-part taxon-name-part-type="genus" reg="Solanum">Solanum</tp:taxon-name-part><tp:taxon-name-part taxon-name-part-type="species" reg="verecundum">verecundum</tp:taxon-name-part></tp:taxon-name></italic> can be easily recognised by the membranaceous leaves, stellate-lepidote trichomes (with partially fused rays) in both leaf surfaces and puberulous orange-coloured fruits at full maturity. More information and a complete description are available at: <ext-link xmlns:xlink="http://www.w3.org/1999/xlink" xlink:href="https://solanaceaesource.myspecies.info/solanaceae/solanum-verecundum" ext-link-type="uri" xlink:type="simple">https://solanaceaesource.myspecies.info/solanaceae/solanum-verecundum</ext-link></p></tp:treatment-sec><tp:treatment-sec sec-type="material" id="SECID0E3YAE"><title>Specimens examined.</title><p><bold>Colombia. Caldas</bold>: Municipio de Villamaria, ruta del condor, carretera entre la Telaraña y La Guyana, <named-content xmlns:xlink="http://www.w3.org/1999/xlink" content-type="dwc:verbatimCoordinates" xlink:type="simple"><named-content content-type="geo-json" specific-use="{&#34;type&#34;:&#34;Point&#34;,&#34;coordinates&#34;:[-75.500917,4.955139]}" id="NCID0EHZAE" xlink:type="simple">4°57'18.5"N, 75°30’03.3"W</named-content></named-content>, 2,000 m elev., 29 Nov 2021 (fl,fr), <italic>J.D. Tovar &amp; M.A. Buitrago 487</italic> (FAUC). <bold>Quindio</bold>: Municipio de Génova, por la trocha que conduce a Pijao, camino al Cedral, 1,800 m elev., 11 Feb 2016 (fr), <italic>A. Orejuela</italic> et al. <italic>2627</italic> (JBB); Municipio de Génova, vereda La Esmeralda, borde de carretera, 1,750 m elev., 8 Jan 1993 (fr), <italic>C.A. Lopez 61</italic> (HUQ). <bold>Valle del Cauca</bold>: Márgenes del río Bugalagrande, Calamar, 1,680 m elev., 28 Mar 1946 (fr), <italic>J. Cuatrecasas</italic> 20500 (F).</p></tp:treatment-sec><tp:treatment-sec><!--Section generated to contain objects referenced in tp:taxon-treatment.--><fig id="F4" position="float" orientation="portrait"><object-id xmlns:xlink="http://www.w3.org/1999/xlink" content-type="doi" xlink:type="simple">10.3897/phytokeys.195.78832.figure4</object-id><object-id xmlns:xlink="http://www.w3.org/1999/xlink" content-type="arpha" xlink:type="simple">DD598320-5D33-5545-A5D0-8536B309FF81</object-id><label>Figure 4.</label><caption><p>New records of <italic><tp:taxon-name><tp:taxon-name-part taxon-name-part-type="genus" reg="Solanum">Solanum</tp:taxon-name-part></tp:taxon-name></italic> from Colombia <bold>A</bold><italic><tp:taxon-name><tp:taxon-name-part taxon-name-part-type="genus" reg="Solanum">Solanum</tp:taxon-name-part><tp:taxon-name-part taxon-name-part-type="species" reg="tanysepalum">tanysepalum</tp:taxon-name-part></tp:taxon-name></italic> S.Knapp (upper left corner: detail of calyx lobes; <tp:taxon-name><tp:taxon-name-part taxon-name-part-type="genus" reg="Geminata">Geminata</tp:taxon-name-part></tp:taxon-name> clade) <bold>B</bold><italic><tp:taxon-name><tp:taxon-name-part taxon-name-part-type="genus" reg="Solanum">Solanum</tp:taxon-name-part><tp:taxon-name-part taxon-name-part-type="species" reg="verecundum">verecundum</tp:taxon-name-part></tp:taxon-name></italic> M.Nee (<tp:taxon-name><tp:taxon-name-part taxon-name-part-type="genus" reg="Brevantherum">Brevantherum</tp:taxon-name-part></tp:taxon-name> clade).</p></caption><graphic xmlns:xlink="http://www.w3.org/1999/xlink" xlink:href="phytokeys-195-063_article-78832__-g004.jpg" position="float" orientation="portrait" xlink:type="simple" id="oo_681518.jpg"><uri content-type="original_file" xlink:type="simple">https://binary.pensoft.net/fig/681518</uri></graphic></fig><fig id="F5" position="float" orientation="portrait"><object-id xmlns:xlink="http://www.w3.org/1999/xlink" content-type="doi" xlink:type="simple">10.3897/phytokeys.195.78832.figure5</object-id><object-id xmlns:xlink="http://www.w3.org/1999/xlink" content-type="arpha" xlink:type="simple">557F9336-4250-532E-B623-2B24DFDDCEE8</object-id><label>Figure 5.</label><caption><p>Distribution of <italic><tp:taxon-name><tp:taxon-name-part taxon-name-part-type="genus" reg="Solanum">S.</tp:taxon-name-part><tp:taxon-name-part taxon-name-part-type="species" reg="tanysepalum">tanysepalum</tp:taxon-name-part></tp:taxon-name></italic> S.Knapp (green circles) and <italic><tp:taxon-name><tp:taxon-name-part taxon-name-part-type="genus" reg="Solanum">S.</tp:taxon-name-part><tp:taxon-name-part taxon-name-part-type="species" reg="verecundum">verecundum</tp:taxon-name-part></tp:taxon-name></italic> M.Nee (cyan triangles).</p></caption><graphic xmlns:xlink="http://www.w3.org/1999/xlink" xlink:href="phytokeys-195-063_article-78832__-g005.jpg" position="float" orientation="portrait" xlink:type="simple" id="oo_681519.jpg"><uri content-type="original_file" xlink:type="simple">https://binary.pensoft.net/fig/681519</uri></graphic></fig></tp:treatment-sec><ref-list><ref id="B5"><mixed-citation xmlns:xlink="http://www.w3.org/1999/xlink" xlink:type="simple"><person-group><name name-style="western"><surname>Giacomin</surname><given-names>LL</given-names></name></person-group> (<year>2015</year>) <italic><tp:taxon-name><tp:taxon-name-part taxon-name-part-type="genus">Solanum</tp:taxon-name-part></tp:taxon-name></italic> L. clado <tp:taxon-name><tp:taxon-name-part taxon-name-part-type="genus">Brevantherum</tp:taxon-name-part></tp:taxon-name> (<tp:taxon-name><tp:taxon-name-part taxon-name-part-type="family">Solanaceae</tp:taxon-name-part></tp:taxon-name>): Sistematica e Diversidade. PhD Thesis. Universidade Federal de Minas Gerais, Brazil.</mixed-citation></ref><ref id="B15"><mixed-citation xmlns:xlink="http://www.w3.org/1999/xlink" xlink:type="simple"><person-group><name name-style="western"><surname>Tovar</surname><given-names>JD</given-names></name><name name-style="western"><surname>André</surname><given-names>T</given-names></name><name name-style="western"><surname>Wahlert</surname><given-names>G</given-names></name><name name-style="western"><surname>Bohs</surname><given-names>L</given-names></name><name name-style="western"><surname>Giacomin</surname><given-names>LL</given-names></name></person-group> (<year>2021</year>) Phylogenetics and historical biogeography of <tp:taxon-name><tp:taxon-name-part taxon-name-part-type="genus">Solanum</tp:taxon-name-part><tp:taxon-name-part taxon-name-part-type="infraspecific-rank">section</tp:taxon-name-part><tp:taxon-name-part taxon-name-part-type="section">Brevantherum</tp:taxon-name-part></tp:taxon-name> (<tp:taxon-name><tp:taxon-name-part taxon-name-part-type="family">Solanaceae</tp:taxon-name-part></tp:taxon-name>). Molecular Phylogenetics and Evolution 162(6): e107195. <ext-link xlink:href="10.1016/j.ympev.2021.107195" ext-link-type="doi" xlink:type="simple">https://doi.org/10.1016/j.ympev.2021.107195</ext-link></mixed-citation></ref></ref-list></tp:taxon-treatment>
